# Supplementary material for: Unraveling the effect of genomic structural changes in the rhesus macaque - implications for the adaptive role of inversions
Source: BMC Genomics. 2014 Jun 26;15(1):530. doi: 10.1186/1471-2164-15-530 (PMC4082625; doi:10.1186/1471-2164-15-530)
Supplement: Supplementary file 4 — Additional file 4: Table S3: Output from Functional Annotation Tool of DAVID using genes inside EBR positions (+−200 kbp) (see materials and methods for details). Annotation clusters are statistically significant when Enrichment Score is above 1.5. (XLS 43 KB) [file 12864_2014_6198_MOESM4_ESM.xls]

## Sheet: Suppl Table 4
Additional file 4: Table S3. Output from Functional Annotation Tool of DAVID using genes inside EBR positions (+-200 kbp) (see materials and methods for details). Annotation clusters are statistically significant when Enrichment Ecore is above 1.5.
Annotation Cluster 1	Enrichment Score: 2.81
Category	Term	Count	%	P-Value	Genes	List Total	Pop Hits	Pop Total	Fold Enrichment	Bonferroni	Benjamini	FDR
SP_PIR_KEYWORDS	defensin	8	1.55039e+15	1.4969e+09	ENSMMUG00000017957, ENSMMUG00000017530, ENSMMUG00000029042, ENSMMUG00000029041, ENSMMUG00000017531, ENSMMUG00000008798, ENSMMUG00000005115, ENSMMUG00000008796	19	19	460	1.01939e+16	5.83774e+10	5.83774e+10	0.0013612646061478273
SP_PIR_KEYWORDS	antibiotic	8	1.55039e+15	4.74374e+09	ENSMMUG00000017957, ENSMMUG00000017530, ENSMMUG00000029042, ENSMMUG00000029041, ENSMMUG00000017531, ENSMMUG00000008798, ENSMMUG00000005115, ENSMMUG00000008796	19	22	460	8.80383e+15	1.84989e+09	9.24989e+10	0.0043138487652250035
SP_PIR_KEYWORDS	Antimicrobial	8	1.55039e+15	6.67069e+10	ENSMMUG00000017957, ENSMMUG00000017530, ENSMMUG00000029042, ENSMMUG00000029041, ENSMMUG00000017531, ENSMMUG00000008798, ENSMMUG00000005115, ENSMMUG00000008796	19	23	460	8.42105e+15	2.60124e+12	8.67155e+10	0.006066122170855781
GOTERM_BP_FAT	GO:0042742~defense response to bacterium	8	1.55039e+15	1.75075e+11	ENSMMUG00000017957, ENSMMUG00000017530, ENSMMUG00000029042, ENSMMUG00000029041, ENSMMUG00000017531, ENSMMUG00000008798, ENSMMUG00000005115, ENSMMUG00000008796	18	24	390	7.22222e+15	0.0021161886917362427	0.0021161886917362427	0.02012581426118487
GOTERM_BP_FAT	GO:0006952~defense response	11	2.13178e+15	3.52002e+10	ENSMMUG00000017957, ENSMMUG00000017530, ENSMMUG00000002467, ENSMMUG00000000940, ENSMMUG00000029042, ENSMMUG00000029041, ENSMMUG00000017531, ENSMMUG00000008798, ENSMMUG00000005115, ENSMMUG00000008796, ENSMMUG00000030216	18	61	390	3.9071e+15	0.00425023861762619	0.002127382186296378	0.04046064970500973
GOTERM_BP_FAT	GO:0009617~response to bacterium	8	1.55039e+15	4.18067e+11	ENSMMUG00000017957, ENSMMUG00000017530, ENSMMUG00000029042, ENSMMUG00000029041, ENSMMUG00000017531, ENSMMUG00000008798, ENSMMUG00000005115, ENSMMUG00000008796	18	27	390	6.41975e+15	0.005045939126327115	0.0016848167219846166	0.0480527791479779
SP_PIR_KEYWORDS	disulfide bond	13	2.51938e+16	9.17333e+11	ENSMMUG00000000940, ENSMMUG00000022463, ENSMMUG00000008798, ENSMMUG00000005115, ENSMMUG00000008796, ENSMMUG00000016049, ENSMMUG00000030216, ENSMMUG00000008023, ENSMMUG00000017957, ENSMMUG00000002467, ENSMMUG00000017530, ENSMMUG00000017531, ENSMMUG00000004108	19	135	460	2.33138e+16	0.03515943047124259	0.00890818594127707	0.8311272972761796
UP_SEQ_FEATURE	disulfide bond	13	2.51938e+16	0.00170628	ENSMMUG00000000940, ENSMMUG00000022463, ENSMMUG00000008798, ENSMMUG00000005115, ENSMMUG00000008796, ENSMMUG00000016049, ENSMMUG00000030216, ENSMMUG00000008023, ENSMMUG00000017957, ENSMMUG00000002467, ENSMMUG00000017530, ENSMMUG00000017531, ENSMMUG00000004108	15	133	296	1.92882e+16	0.06283339739671945	0.06283339739671945	1.5315e+15
GOTERM_CC_FAT	GO:0005576~extracellular region	14	2.71318e+16	0.00355837	ENSMMUG00000000940, ENSMMUG00000008798, ENSMMUG00000005115, ENSMMUG00000008796, ENSMMUG00000030216, ENSMMUG00000008023, ENSMMUG00000010614, ENSMMUG00000017957, ENSMMUG00000017530, ENSMMUG00000029042, ENSMMUG00000002467, ENSMMUG00000017531, ENSMMUG00000029041, ENSMMUG00000002684	19	144	370	1.89327e+16	0.05880050806156667	0.05880050806156667	2.54801e+16
SP_PIR_KEYWORDS	Secreted	10	1.93798e+15	0.0041415	ENSMMUG00000017957, ENSMMUG00000017530, ENSMMUG00000002467, ENSMMUG00000000940, ENSMMUG00000017531, ENSMMUG00000008798, ENSMMUG00000005115, ENSMMUG00000008796, ENSMMUG00000030216, ENSMMUG00000008023	19	94	460	257558790593505	0.1494345707652769	0.031852461929596565	3.70375e+15
SP_PIR_KEYWORDS	signal	11	2.13178e+15	0.00458829	ENSMMUG00000017957, ENSMMUG00000017530, ENSMMUG00000002467, ENSMMUG00000000940, ENSMMUG00000017531, ENSMMUG00000008798, ENSMMUG00000005115, ENSMMUG00000008796, ENSMMUG00000004108, ENSMMUG00000030216, ENSMMUG00000008023	19	115	460	2.31579e+16	0.16419095811932116	0.029450155870605288	4.09592e+15
UP_SEQ_FEATURE	signal peptide	11	2.13178e+15	0.0112555	ENSMMUG00000017957, ENSMMUG00000017530, ENSMMUG00000002467, ENSMMUG00000000940, ENSMMUG00000017531, ENSMMUG00000008798, ENSMMUG00000005115, ENSMMUG00000008796, ENSMMUG00000004108, ENSMMUG00000030216, ENSMMUG00000008023	15	114	296	1.90409e+16	0.3495774420417068	0.193512208425761	9.7238e+15
GOTERM_CC_FAT	GO:0005615~extracellular space	8	1.55039e+15	0.0303501	ENSMMUG00000017957, ENSMMUG00000002467, ENSMMUG00000000940, ENSMMUG00000029042, ENSMMUG00000029041, ENSMMUG00000002684, ENSMMUG00000030216, ENSMMUG00000010614	19	68	370	2.29102e+15	0.40781899695750323	0.23046702277128062	2.00008e+16
PIR_SUPERFAMILY	PIRSF001875:alpha-defensin	3	0.5813953488372093	0.032434	ENSMMUG00000017957, ENSMMUG00000029042, ENSMMUG00000029041	10	10	297	8.91	0.2808726113575736	0.1519862096390021	1.79618e+16
INTERPRO	IPR006080:Mammalian defensin	3	0.5813953488372093	0.0336052	ENSMMUG00000017957, ENSMMUG00000029042, ENSMMUG00000029041	19	9	534	9.36842e+15	0.6763306290439943	0.6763306290439943	2.5797e+15
INTERPRO	IPR002366:Defensin propeptide	3	0.5813953488372093	0.0411715	ENSMMUG00000017957, ENSMMUG00000029042, ENSMMUG00000029041	19	10	534	843157894736842	0.7502813775111751	0.5002814567290654	3.07172e+15
INTERPRO	IPR016327:Alpha-defensin	3	0.5813953488372093	0.0411715	ENSMMUG00000017957, ENSMMUG00000029042, ENSMMUG00000029041	19	10	534	843157894736842	0.7502813775111751	0.5002814567290654	3.07172e+15
INTERPRO	IPR006081:Alpha defensin	3	0.5813953488372093	0.0411715	ENSMMUG00000017957, ENSMMUG00000029042, ENSMMUG00000029041	19	10	534	843157894736842	0.7502813775111751	0.5002814567290654	3.07172e+15
GOTERM_CC_FAT	GO:0044421~extracellular region part	8	1.55039e+15	0.0438005	ENSMMUG00000017957, ENSMMUG00000002467, ENSMMUG00000000940, ENSMMUG00000029042, ENSMMUG00000029041, ENSMMUG00000002684, ENSMMUG00000030216, ENSMMUG00000010614	19	73	370	2.1341e+16	0.5329913066973602	0.22415495945514408	2.76962e+16
SMART	SM00048:DEFSN	3	0.5813953488372093	0.0466475	ENSMMUG00000017957, ENSMMUG00000029042, ENSMMUG00000029041	13	9	295	7.5641e+15	0.3176174751766909	0.3176174751766909	2.30122e+15
Annotation Cluster 2	Enrichment Score: 1.12
Category	Term	Count	%	P-Value	Genes	List Total	Pop Hits	Pop Total	Fold Enrichment	Bonferroni	Benjamini	FDR
GOTERM_MF_FAT	GO:0042379~chemokine receptor binding	4	0.7751937984496124	0.021381	ENSMMUG00000002467, ENSMMUG00000000940, ENSMMUG00000030216, ENSMMUG00000010614	10	26	358	5.50769e+15	0.5407058427035292	0.5407058427035292	1.7533e+15
GOTERM_MF_FAT	GO:0008009~chemokine activity	4	0.7751937984496124	0.021381	ENSMMUG00000002467, ENSMMUG00000000940, ENSMMUG00000030216, ENSMMUG00000010614	10	26	358	5.50769e+15	0.5407058427035292	0.5407058427035292	1.7533e+15
PIR_SUPERFAMILY	PIRSF001950:small inducible chemokine, C/CC types	3	0.5813953488372093	0.0263657	ENSMMUG00000002467, ENSMMUG00000000940, ENSMMUG00000030216	10	9	297	9.9e+15	0.23447610510614436	0.23447610510614436	148233197725546
GOTERM_CC_FAT	GO:0005615~extracellular space	8	1.55039e+15	0.0303501	ENSMMUG00000017957, ENSMMUG00000002467, ENSMMUG00000000940, ENSMMUG00000029042, ENSMMUG00000029041, ENSMMUG00000002684, ENSMMUG00000030216, ENSMMUG00000010614	19	68	370	2.29102e+15	0.40781899695750323	0.23046702277128062	2.00008e+16
GOTERM_BP_FAT	GO:0006935~chemotaxis	4	0.7751937984496124	0.0320603	ENSMMUG00000002467, ENSMMUG00000000940, ENSMMUG00000030216, ENSMMUG00000010614	18	17	390	5.09804e+15	0.9806069583281829	0.6268259098099761	3.1245e+16
GOTERM_BP_FAT	GO:0042330~taxis	4	0.7751937984496124	0.0320603	ENSMMUG00000002467, ENSMMUG00000000940, ENSMMUG00000030216, ENSMMUG00000010614	18	17	390	5.09804e+15	0.9806069583281829	0.6268259098099761	3.1245e+16
GOTERM_CC_FAT	GO:0044421~extracellular region part	8	1.55039e+15	0.0438005	ENSMMUG00000017957, ENSMMUG00000002467, ENSMMUG00000000940, ENSMMUG00000029042, ENSMMUG00000029041, ENSMMUG00000002684, ENSMMUG00000030216, ENSMMUG00000010614	19	73	370	2.1341e+16	0.5329913066973602	0.22415495945514408	2.76962e+16
INTERPRO	IPR001811:Small chemokine, interleukin-8-like	4	0.7751937984496124	0.0464376	ENSMMUG00000002467, ENSMMUG00000000940, ENSMMUG00000030216, ENSMMUG00000010614	19	25	534	4.49684e+15	0.7917804602112677	0.4072924026415836	3.39689e+16
GOTERM_BP_FAT	GO:0007626~locomotory behavior	4	0.7751937984496124	0.0561707	ENSMMUG00000002467, ENSMMUG00000000940, ENSMMUG00000030216, ENSMMUG00000010614	18	21	390	4.12698e+16	0.9990835564006951	0.7531568110115655	4.85529e+15
SMART	SM00199:SCY	4	0.7751937984496124	0.0710129	ENSMMUG00000002467, ENSMMUG00000000940, ENSMMUG00000030216, ENSMMUG00000010614	13	25	295	3.63077e+15	0.445275464254131	0.25520168116068565	3.31861e+16
INTERPRO	IPR000827:Small chemokine, C-C group, conserved site	3	0.5813953488372093	0.0768541	ENSMMUG00000002467, ENSMMUG00000000940, ENSMMUG00000030216	19	14	534	6.02256e+15	0.928563324598806	0.4830121832896521	5.02421e+15
GOTERM_BP_FAT	GO:0007610~behavior	4	0.7751937984496124	0.0957078	ENSMMUG00000002467, ENSMMUG00000000940, ENSMMUG00000030216, ENSMMUG00000010614	18	26	390	3.33333e+15	0.9999948315239358	0.8685096893050227	6.85442e+15
KEGG_PATHWAY	mcc04062:Chemokine signaling pathway	6	1.16279e+16	0.0994885	ENSMMUG00000020477, ENSMMUG00000002467, ENSMMUG00000000940, ENSMMUG00000023790, ENSMMUG00000030216, ENSMMUG00000010614	69	170	4682	2.39488e+16	0.9998902096201012	0.9521162564774026	6.7779e+15
SP_PIR_KEYWORDS	chemotaxis	3	0.5813953488372093	0.112328	ENSMMUG00000002467, ENSMMUG00000000940, ENSMMUG00000030216	19	15	460	4.84211e+15	0.990409408758191	0.48513639012240684	6.61615e+15
GOTERM_MF_FAT	GO:0005125~cytokine activity	4	0.7751937984496124	0.122622	ENSMMUG00000002467, ENSMMUG00000000940, ENSMMUG00000030216, ENSMMUG00000010614	10	51	358	2.80784e+15	0.9909900079130438	0.9050790218815871	6.88637e+15
SP_PIR_KEYWORDS	inflammatory response	3	0.5813953488372093	0.125446	ENSMMUG00000002467, ENSMMUG00000000940, ENSMMUG00000030216	19	16	460	4.53947e+15	0.9946335622912481	0.4797515900030649	7.04463e+15
GOTERM_BP_FAT	GO:0006954~inflammatory response	3	0.5813953488372093	0.230947	ENSMMUG00000002467, ENSMMUG00000000940, ENSMMUG00000030216	18	21	390	3.09524e+15	0.9999999999999841	0.9893175387664163	9.51147e+15
SP_PIR_KEYWORDS	cytokine	4	0.7751937984496124	0.264479	ENSMMUG00000002467, ENSMMUG00000000940, ENSMMUG00000030216, ENSMMUG00000010614	19	46	460	2.10526e+16	0.999993730906277	0.6981991377278995	9.3879e+15
GOTERM_BP_FAT	GO:0009611~response to wounding	3	0.5813953488372093	0.38207	ENSMMUG00000002467, ENSMMUG00000000940, ENSMMUG00000030216	18	30	390	2.16667e+16	1.0	0.9993114087441212	9.96051e+15
GOTERM_BP_FAT	GO:0006955~immune response	6	1.16279e+16	0.421084	ENSMMUG00000002467, ENSMMUG00000000940, ENSMMUG00000022463, ENSMMUG00000008798, ENSMMUG00000030216, ENSMMUG00000010614	18	97	390	1.34021e+16	1.0	0.9993565727228378	9.98134e+15
Annotation Cluster 3	Enrichment Score: 0.02
Category	Term	Count	%	PValue	Genes	List Total	Pop Hits	Pop Total	Fold Enrichment	Bonferroni	Benjamini	FDR
UP_SEQ_FEATURE	transmembrane region	4	0.7751937984496124	0.859352	ENSMMUG00000021280, ENSMMUG00000022463, ENSMMUG00000004108, ENSMMUG00000016049	15	91	296	0.8673992673992673	1.0	0.9999999919226783	1e+16
UP_SEQ_FEATURE	topological domain:Extracellular	3	0.5813953488372093	0.922028	ENSMMUG00000022463, ENSMMUG00000004108, ENSMMUG00000016049	15	78	296	0.758974358974359	1.0	0.999999996209339	1e+16
UP_SEQ_FEATURE	topological domain:Cytoplasmic	3	0.5813953488372093	0.925943	ENSMMUG00000022463, ENSMMUG00000004108, ENSMMUG00000016049	15	79	296	0.749367088607595	1.0	0.9999999307248503	1e+16
SP_PIR_KEYWORDS	receptor	3	0.5813953488372093	0.939016	ENSMMUG00000022463, ENSMMUG00000004108, ENSMMUG00000016049	19	103	460	0.7051609606540623	1.0	0.9998872910712818	1e+16
SP_PIR_KEYWORDS	transmembrane	4	0.7751937984496124	0.966681	ENSMMUG00000021280, ENSMMUG00000022463, ENSMMUG00000004108, ENSMMUG00000016049	19	151	460	0.6413384454513767	1.0	0.9999630115065936	1e+16
SP_PIR_KEYWORDS	membrane	4	0.7751937984496124	0.968056	ENSMMUG00000021280, ENSMMUG00000022463, ENSMMUG00000004108, ENSMMUG00000016049	19	152	460	0.6371191135734072	1.0	0.9999318230770065	1e+16
SP_PIR_KEYWORDS	glycoprotein	3	0.5813953488372093	0.970475	ENSMMUG00000022463, ENSMMUG00000004108, ENSMMUG00000016049	19	120	460	0.6052631578947368	1.0	0.9998946798117406	1e+16
UP_SEQ_FEATURE	glycosylation site:N-linked (GlcNAc...)	3	0.5813953488372093	0.986921	ENSMMUG00000022463, ENSMMUG00000004108, ENSMMUG00000016049	15	109	296	0.5431192660550459	1.0	0.9999999999403401	100.0
GOTERM_CC_FAT	GO:0016021~integral to membrane	4	0.7751937984496124	0.998288	ENSMMUG00000021280, ENSMMUG00000022463, ENSMMUG00000004108, ENSMMUG00000016049	19	169	370	0.46091560261600745	1.0	0.9999999999982514	100.0
GOTERM_CC_FAT	GO:0031224~intrinsic to membrane	4	0.7751937984496124	0.99898	ENSMMUG00000021280, ENSMMUG00000022463, ENSMMUG00000004108, ENSMMUG00000016049	19	176	370	0.44258373205741625	1.0	0.9999999999325582	100.0
