# Supplementary material for: Unraveling the effect of genomic structural changes in the rhesus macaque - implications for the adaptive role of inversions
Source: BMC Genomics. 2014 Jun 26;15(1):530. doi: 10.1186/1471-2164-15-530 (PMC4082625; doi:10.1186/1471-2164-15-530)
Supplement: Supplementary file 5 — Additional file 5: Table S4: Output from Functional Annotation Tool of DAVID using genes inside the MMU5 (see materials and methods for details). Annotation clusters are statistically significant when Enrichment Score is above 1.5. (XLS 39 KB) [file 12864_2014_6198_MOESM5_ESM.xls]

## Sheet: Suppl Table 5
Additional file 5: Table S4. Output from Functional Annotation Tool of DAVID using genes inside inversion of MMU5 chromosome (see materials and methods for details). Annotation clusters are statistically significant when enrichment score is above 1.5.
Annotation Cluster 1	Enrichment Score: 4.72
Category	Term	Count	%	PValue	Genes	List Total	Pop Hits	Pop Total	Fold Enrichment	Bonferroni	Benjamini	FDR
INTERPRO	IPR001089:Small chemokine, C-X-C	7	3.31754e+16	6239.85	ENSMMUG00000023186, ENSMMUG00000020903, ENSMMUG00000020904, ENSMMUG00000020902, ENSMMUG00000003836, ENSMMUG00000030303, ENSMMUG00000008367	9	7	534	5.93333e+15	49919.2	49919.2	3.41607e+07
INTERPRO	IPR018048:Small chemokine, C-X-C, conserved site	6	2.8436e+15	94170	ENSMMUG00000023186, ENSMMUG00000020903, ENSMMUG00000020904, ENSMMUG00000003836, ENSMMUG00000030303, ENSMMUG00000008367	9	6	534	5.93333e+15	7.5336e+06	3.7668e+06	5.1554e+08
KEGG_PATHWAY	mcc04062:Chemokine signaling pathway	12	5.6872e+15	2.05071e+06	ENSMMUG00000023186, ENSMMUG00000020903, ENSMMUG00000020904, ENSMMUG00000004526, ENSMMUG00000004527, ENSMMUG00000020902, ENSMMUG00000001295, ENSMMUG00000003836, ENSMMUG00000030303, ENSMMUG00000017829, ENSMMUG00000008367, ENSMMUG00000030304	36	170	4682	9.18039e+15	1.10738e+10	1.10738e+10	2.00898e+11
INTERPRO	IPR001811:Small chemokine, interleukin-8-like	7	3.31754e+16	1.48757e+08	ENSMMUG00000023186, ENSMMUG00000020903, ENSMMUG00000020904, ENSMMUG00000020902, ENSMMUG00000003836, ENSMMUG00000030303, ENSMMUG00000008367	9	25	534	1.66133e+16	1.19005e+10	3.96684e+09	8.14378e+10
SMART	SM00199:SCY	7	3.31754e+16	1.34508e+10	ENSMMUG00000023186, ENSMMUG00000020903, ENSMMUG00000020904, ENSMMUG00000020902, ENSMMUG00000003836, ENSMMUG00000030303, ENSMMUG00000008367	8	25	295	1.0325e+16	2.69016e+09	2.69016e+09	3.03656e+12
GOTERM_MF_FAT	GO:0008009~chemokine activity	7	3.31754e+16	2.08088e+09	ENSMMUG00000023186, ENSMMUG00000020903, ENSMMUG00000020904, ENSMMUG00000020902, ENSMMUG00000003836, ENSMMUG00000030303, ENSMMUG00000008367	9	26	358	1.07094e+16	4.78592e+11	4.78592e+11	0.001649370890000057
GOTERM_MF_FAT	GO:0042379~chemokine receptor binding	7	3.31754e+16	2.08088e+09	ENSMMUG00000023186, ENSMMUG00000020903, ENSMMUG00000020904, ENSMMUG00000020902, ENSMMUG00000003836, ENSMMUG00000030303, ENSMMUG00000008367	9	26	358	1.07094e+16	4.78592e+11	4.78592e+11	0.001649370890000057
PIR_SUPERFAMILY	PIRSF002522:CXC chemokine	4	1.89573e+16	3.69226e+10	ENSMMUG00000020903, ENSMMUG00000020904, ENSMMUG00000020902, ENSMMUG00000003836	5	4	297	5.94e+16	1.47689e+11	1.47689e+11	0.0014097220257247578
KEGG_PATHWAY	mcc04060:Cytokine-cytokine receptor interaction	9	4.2654e+15	6.03714e+11	ENSMMUG00000023186, ENSMMUG00000020903, ENSMMUG00000003057, ENSMMUG00000020904, ENSMMUG00000004526, ENSMMUG00000004527, ENSMMUG00000020902, ENSMMUG00000001295, ENSMMUG00000003836	36	191	4682	61282722513089	0.003254844600803941	6.51818e+11	0.05912742903430024
INTERPRO	IPR002473:Small chemokine, C-X-C/Interleukin 8	4	1.89573e+16	7.54912e+10	ENSMMUG00000023186, ENSMMUG00000003836, ENSMMUG00000030303, ENSMMUG00000008367	9	7	534	339047619047619	6.0377e+11	1.50977e+12	0.04132115521290336
GOTERM_MF_FAT	GO:0005125~cytokine activity	7	3.31754e+16	1.42621e+12	ENSMMUG00000023186, ENSMMUG00000020903, ENSMMUG00000020904, ENSMMUG00000020902, ENSMMUG00000003836, ENSMMUG00000030303, ENSMMUG00000008367	9	51	358	5.45969e+16	0.003275130958110384	0.0016389084895738204	0.11299039551277978
GOTERM_CC_FAT	GO:0005576~extracellular region	9	4.2654e+15	0.00279367	ENSMMUG00000023186, ENSMMUG00000020903, ENSMMUG00000006029, ENSMMUG00000020904, ENSMMUG00000020902, ENSMMUG00000003836, ENSMMUG00000003827, ENSMMUG00000030303, ENSMMUG00000008367	10	144	370	23125	0.030304736515263553	0.030304736515263553	1.72765e+16
GOTERM_BP_FAT	GO:0006955~immune response	7	3.31754e+16	0.00373976	ENSMMUG00000023186, ENSMMUG00000020903, ENSMMUG00000020904, ENSMMUG00000020902, ENSMMUG00000003836, ENSMMUG00000030303, ENSMMUG00000008367	9	97	390	3.12715e+15	0.25341698375312394	0.25341698375312394	3.88576e+15
SP_PIR_KEYWORDS	cytokine	4	1.89573e+16	0.0151358	ENSMMUG00000020903, ENSMMUG00000020904, ENSMMUG00000020902, ENSMMUG00000003836	7	46	460	5.71429e+16	0.2740548845563835	0.2740548845563835	1.11093e+16
KEGG_PATHWAY	mcc04620:Toll-like receptor signaling pathway	4	1.89573e+16	0.0288608	ENSMMUG00000020903, ENSMMUG00000020904, ENSMMUG00000020902, ENSMMUG00000003836	36	90	4682	5.78025e+15	0.7943160629447055	0.11453936243941876	2.49411e+16
GOTERM_CC_FAT	GO:0005615~extracellular space	5	2.36967e+16	0.0633704	ENSMMUG00000020903, ENSMMUG00000020904, ENSMMUG00000020902, ENSMMUG00000003836, ENSMMUG00000003827	10	68	370	2.72059e+16	0.5133163999938921	0.3023728789631901	3.34906e+15
GOTERM_CC_FAT	GO:0044421~extracellular region part	5	2.36967e+16	0.0796031	ENSMMUG00000020903, ENSMMUG00000020904, ENSMMUG00000020902, ENSMMUG00000003836, ENSMMUG00000003827	10	73	370	2.53425e+16	0.598462161878843	0.2622506670886824	4.03536e+15
Annotation Cluster 2	Enrichment Score: 3.52
Category	Term	Count	%	PValue	Genes	List Total	Pop Hits	Pop Total	Fold Enrichment	Bonferroni	Benjamini	FDR
KEGG_PATHWAY	mcc00150:Androgen and estrogen metabolism	6	2.8436e+15	8.28166e+08	ENSMMUG00000014773, ENSMMUG00000010113, ENSMMUG00000000337, ENSMMUG00000004667, ENSMMUG00000023715, ENSMMUG00000004183	36	25	4682	3.12133e+15	4.472e+10	2.23602e+11	8.11314e+11
KEGG_PATHWAY	mcc00140:Steroid hormone biosynthesis	6	2.8436e+15	3.54412e+09	ENSMMUG00000014773, ENSMMUG00000010113, ENSMMUG00000000337, ENSMMUG00000004667, ENSMMUG00000023715, ENSMMUG00000004183	36	33	4682	2.36465e+16	1.91364e+12	6.37922e+09	0.0034719595862209296
KEGG_PATHWAY	mcc00053:Ascorbate and aldarate metabolism	4	1.89573e+16	4.43201e+10	ENSMMUG00000014773, ENSMMUG00000000337, ENSMMUG00000023715, ENSMMUG00000004183	36	10	4682	5.20222e+15	0.002390477657525647	5.98156e+11	0.043409964741480955
KEGG_PATHWAY	mcc00040:Pentose and glucuronate interconversions	4	1.89573e+16	2.42283e+11	ENSMMUG00000014773, ENSMMUG00000000337, ENSMMUG00000023715, ENSMMUG00000004183	36	17	4682	3.06013e+16	0.012999623307278552	0.0021784334114087756	0.2371008246731976
KEGG_PATHWAY	mcc00860:Porphyrin and chlorophyll metabolism	4	1.89573e+16	0.00122427	ENSMMUG00000014773, ENSMMUG00000000337, ENSMMUG00000023715, ENSMMUG00000004183	36	29	4682	1.79387e+16	0.06401034920468729	0.009405610687644006	1.19292e+16
KEGG_PATHWAY	mcc00983:Drug metabolism	4	1.89573e+16	0.0021266	ENSMMUG00000014773, ENSMMUG00000000337, ENSMMUG00000023715, ENSMMUG00000004183	36	35	4682	1.48635e+16	0.10859713513834246	0.01426709704345186	206395776429813
KEGG_PATHWAY	mcc00500:Starch and sucrose metabolism	4	1.89573e+16	0.0023081	ENSMMUG00000014773, ENSMMUG00000000337, ENSMMUG00000023715, ENSMMUG00000004183	36	36	4682	1.44506e+16	0.11731020581292384	0.01376893446648264	2.23832e+16
KEGG_PATHWAY	mcc00830:Retinol metabolism	4	1.89573e+16	0.00269932	ENSMMUG00000014773, ENSMMUG00000000337, ENSMMUG00000023715, ENSMMUG00000004183	36	38	4682	1.36901e+16	0.1358078574439675	0.014490009323982145	2.61322e+15
KEGG_PATHWAY	mcc00980:Metabolism of xenobiotics by cytochrome P450	4	1.89573e+16	0.00312922	ENSMMUG00000014773, ENSMMUG00000000337, ENSMMUG00000023715, ENSMMUG00000004183	36	40	4682	1.30056e+16	0.15569630653254185	0.015267973697312809	302370931467435
KEGG_PATHWAY	mcc00982:Drug metabolism	4	1.89573e+16	0.00438103	ENSMMUG00000014773, ENSMMUG00000000337, ENSMMUG00000023715, ENSMMUG00000004183	36	45	4682	1.15605e+16	0.2110838901690717	0.019564031775251456	4.21013e+15
Annotation Cluster 3	Enrichment Score: 1.18
Category	Term	Count	%	PValue	Genes	List Total	Pop Hits	Pop Total	Fold Enrichment	Bonferroni	Benjamini	FDR
GOTERM_CC_FAT	GO:0005576~extracellular region	9	4.2654e+15	0.00279367	ENSMMUG00000023186, ENSMMUG00000020903, ENSMMUG00000006029, ENSMMUG00000020904, ENSMMUG00000020902, ENSMMUG00000003836, ENSMMUG00000003827, ENSMMUG00000030303, ENSMMUG00000008367	10	144	370	23125	0.030304736515263553	0.030304736515263553	1.72765e+16
UP_SEQ_FEATURE	signal peptide	5	2.36967e+16	0.021291	ENSMMUG00000000337, ENSMMUG00000020903, ENSMMUG00000006029, ENSMMUG00000003836, ENSMMUG00000003827	5	114	296	2.59649e+16	0.2913081050307571	0.2913081050307571	1.41722e+15
SP_PIR_KEYWORDS	signal	5	2.36967e+16	0.0365924	ENSMMUG00000000337, ENSMMUG00000020903, ENSMMUG00000006029, ENSMMUG00000003836, ENSMMUG00000003827	7	115	460	2.85714e+15	0.5428994797441598	0.32390790549227666	2.5012e+16
GOTERM_CC_FAT	GO:0005615~extracellular space	5	2.36967e+16	0.0633704	ENSMMUG00000020903, ENSMMUG00000020904, ENSMMUG00000020902, ENSMMUG00000003836, ENSMMUG00000003827	10	68	370	2.72059e+16	0.5133163999938921	0.3023728789631901	3.34906e+15
GOTERM_CC_FAT	GO:0044421~extracellular region part	5	2.36967e+16	0.0796031	ENSMMUG00000020903, ENSMMUG00000020904, ENSMMUG00000020902, ENSMMUG00000003836, ENSMMUG00000003827	10	73	370	2.53425e+16	0.598462161878843	0.2622506670886824	4.03536e+15
SP_PIR_KEYWORDS	Secreted	4	1.89573e+16	0.102941	ENSMMUG00000020903, ENSMMUG00000006029, ENSMMUG00000003836, ENSMMUG00000003827	7	94	460	2.79635e+15	0.8978503647448197	0.5325387600092135	5.67773e+15
SP_PIR_KEYWORDS	disulfide bond	3	1.4218e+16	0.566747	ENSMMUG00000020903, ENSMMUG00000003836, ENSMMUG00000003827	7	135	460	146031746031746	0.9999999764723833	0.9876150435423968	998432699235884
UP_SEQ_FEATURE	disulfide bond	3	1.4218e+16	0.608884	ENSMMUG00000020903, ENSMMUG00000003836, ENSMMUG00000003827	5	133	296	1.33534e+16	0.9999997001565363	0.9994524203585566	9.98727e+15
